# Supplementary material for: Gut microbes differ in postmenopausal women responding to prunes to maintain hip bone mineral density
Source: Front Nutr. 2024 Apr 18;11:1389638. doi: 10.3389/fnut.2024.1389638 (PMC11067506; doi:10.3389/fnut.2024.1389638)
Supplement: Supplementary file 1 [file Table_1.XLSX]

## Sheet: Sheet1
Supplemental Table S1: Means and changes in host variables measured at baseline and 12 months.
Variable	Variable Category	Percent Change							Baseline							12 Months
		Prune Consuming Subjects			Non-Prune Consuming Subjects			Significance	Prune Consuming Subjects			Non-Prune Consuming Subjects			Significance	Prune Consuming Subjects			Non-Prune Consuming Subjects			Significance
variable		Lost BMD (n=32)	Gained BMD (n=20)	p	Lost BMD (n=28)	Gained BMD (n=9)	p		Lost BMD (n=32)	Gained BMD (n=20)	p	Lost BMD (n=28)	Gained BMD (n=9)	p		Lost BMD (n=32)	Gained BMD (n=20)	p	Lost BMD (n=28)	Gained BMD (n=9)	p
Total Hip Bone Mineral Density (g/cm2)	Bone Mineral Density	-2% ± 1%	3% ± 2%	7.93668e-08	-3% ± 1%	2% ± 1%	4.15233e-10	Both	0.84 ± 0.09	0.77 ± 0.07	0.0028709	0.78 ± 0.07	0.8 ± 0.04	0.277631	Prunes	0.83 ± 0.08	0.79 ± 0.07	0.120778	0.76 ± 0.07	0.82 ± 0.04	0.00631329	No Prunes
Total urinary phenolics (mg GAE/g creatinine)	Excreted Phenolics	-37% ± 36%	-41% ± 40%	0.699522	-20% ± 57%	-41% ± 32%	0.188455	Neither	300 ± 200	270 ± 230	0.663922	280 ± 280	270 ± 250	0.944752	Neither	160 ± 100	140 ± 120	0.539904	200 ± 160	130 ± 110	0.209099	Neither
Total 3-Hydroxyhippuric acid (μmol)		224% ± 378%	1403% ± 2544%	0.308688	1293% ± 2944%	-63% ± 50%	0.269024	Neither	24 ± 62	5.2 ± 5.2	0.179463	13 ± 21	20 ± 38	0.728102	Neither	18 ± 22	12 ± 13	0.426624	16 ± 19	2.2 ± 1.2	0.0593633	Neither
Total 4-Hydroxybenzoic acid (μmol)		-62% ± 41%	140% ± 407%	0.394585	-47% ± 39%	70% ± 144%	0.29221	Neither	11 ± 18	3.1 ± 2.1	0.0766493	13 ± 19	5.6 ± 4.8	0.24834	Neither	2.2 ± 2.4	1.5 ± 1.3	0.530347	3.7 ± 2.5	5.6 ± 6	0.630564	Neither
Total Hippuric acid (μmol)		-32% ± 67%	94% ± 258%	0.211587	-74% ± 25%	-86% ± 10%	0.16433	Neither	1100 ± 1600	470 ± 710	0.0946002	1300 ± 2700	1600 ± 3200	0.861192	Neither	350 ± 340	410 ± 410	0.627145	140 ± 150	95 ± 89	0.384568	Neither
C-reaction protein (log-transformed mg/L)	Inflammatory Marker	6% ± 464%	-12% ± 48%	0.85762	-41% ± 134%	-108% ± 172%	0.456796	Neither	0.099 ± 0.345	0.093 ± 0.407	0.974205	0.018 ± 0.372	0.28 ± 0.45	0.282022	Neither	0.21 ± 0.3	-0.019 ± 0.398	0.193837	0.076 ± 0.381	0.046 ± 0.401	0.88792	Neither
Plasma MCP-1 (pg/mL)		-3% ± 20%	-6% ± 15%	0.53865	-1% ± 20%	1% ± 27%	0.895262	Neither	110 ± 20	100 ± 30	0.280163	100 ± 27	100 ± 23	0.960624	Neither	100 ± 30	93 ± 25	0.135139	100 ± 30	97 ± 19	0.695588	Neither
IL-1β secretion from LPS-stimulated PBMCs (square root pg/mL)		38% ± 77%	-16% ± 39%	0.0396371	-4% ± 48%	-24% ± 22%	0.274032	Prunes	15 ± 6	13 ± 6	0.504641	15 ± 6	18 ± 6	0.45433	Neither	17 ± 5	10 ± 5	0.0021808	13 ± 5	13 ± 6	0.817975	Prunes
IL-6 secretion from LPS-stimulated PBMCs (square root pg/mL)		18% ± 51%	-6% ± 45%	0.260681	8% ± 39%	-19% ± 36%	0.258179	Neither	36 ± 14	35 ± 16	0.836567	41 ± 15	48 ± 11	0.373829	Neither	38 ± 11	31 ± 18	0.317176	40 ± 17	40 ± 22	0.992373	Neither
IL-8 secretion from LPS-stimulated PBMCs (square root pg/mL)		38% ± 95%	0% ± 74%	0.292774	32% ± 75%	-2% ± 56%	0.376215	Neither	66 ± 27	68 ± 31	0.857367	69 ± 34	68 ± 27	0.964172	Neither	74 ± 19	58 ± 34	0.224874	74 ± 31	68 ± 41	0.790997	Neither
MCP-1 secretion from LPS-stimulated PBMCs (square root pg/mL)		6% ± 50%	19% ± 66%	0.631794	-2% ± 34%	14% ± 65%	0.662532	Neither	11 ± 3	9 ± 3.1	0.204085	12 ± 4	11 ± 5	0.902545	Neither	11 ± 3	11 ± 6	0.996474	11 ± 5	12 ± 4	0.867436	Neither
TNF-α secretion from LPS-stimulated PBMCs (square root pg/mL)		15% ± 45%	-17% ± 33%	0.0697158	2% ± 36%	-6% ± 45%	0.761866	Neither	25 ± 7	27 ± 10	0.725469	28 ± 9	31 ± 8	0.575565	Neither	27 ± 6	20 ± 7	0.0270773	26 ± 10	28 ± 12	0.76308	Prunes
CD14+/HLA-DR+ Monocytes (Square root %)		5% ± 35%	4% ± 41%	0.967509	19% ± 53%	0.47	NA	Neither	2.2 ± 0.6	2.4 ± 1	0.560592	2.4 ± 0.7	2.1	NA	Neither	2.3 ± 0.8	2.3 ± 0.8	0.811152	2.6 ± 0.6	3	NA	Neither
CD14+/HLA-DR+ Monocytes expressing TLR2 (%)		-2% ± 5%	2% ± 6%	0.121316	2% ± 5%	0	NA	Neither	99 ± 1	96 ± 6	0.145891	96 ± 5	100	NA	Neither	97 ± 5	97 ± 2	0.692377	98 ± 2	100	NA	Neither
Monocyte HLA-DR (median flourescent intensity)		30% ± 58%	13% ± 18%	0.365574	-3% ± 31%	-0.52	NA	Neither	180 ± 70	230 ± 60	0.0816485	240 ± 50	270	NA	Neither	200 ± 50	270 ± 80	0.0677326	220 ± 60	130	NA	Neither
Monocyte TLR2 (median flourescent intensity)		15% ± 51%	11% ± 57%	0.890545	22% ± 83%	0.38	NA	Neither	63 ± 20	68 ± 26	0.647292	71 ± 28	48	NA	Neither	64 ± 11	65 ± 15	0.865987	67 ± 7	66	NA	Neither
Plasma 8-isoprostane (pg/mL)		1% ± 47%	9% ± 69%	0.691	13% ± 58%	-10% ± 27%	0.123	Neither	26 ± 18	25 ± 12	0.823	21 ± 11	31 ± 11	0.028	No Prunes	23 ± 10	23 ± 12	0.933	21 ± 8	28 ± 16	0.231	Neither
Serum total antioxidant capacity (mM)		369% ± 1377%	784% ± 3371%	0.605	183% ± 1010%	-22% ± 31%	0.291	Neither	2.4 ± 1.5	1.9 ± 0.7	0.11	2.2 ± 0.8	2.3 ± 0.7	0.947	Neither	2.3 ± 0.7	2.2 ± 0.7	0.895	2.2 ± 1.3	1.8 ± 0.9	0.328	Neither
ctx (ng/mL)	Serum Hormone	59% ± 318%	48% ± 249%	0.892483	0% ± 19%	10% ± 45%	0.560243	Neither	0.44 ± 0.24	0.44 ± 0.22	0.981667	0.52 ± 0.18	0.43 ± 0.18	0.239885	Neither	0.45 ± 0.18	0.41 ± 0.2	0.461202	0.52 ± 0.22	0.41 ± 0.11	0.0582756	Neither
igf1 (ng/mL)		1% ± 17%	16% ± 50%	0.208467	9% ± 18%	47% ± 120%	0.39919	Neither	120 ± 30	130 ± 40	0.417103	130 ± 30	140 ± 70	0.459257	Neither	120 ± 30	140 ± 40	0.0826562	140 ± 30	150 ± 50	0.304371	Neither
p1np (ng/mL)		-4% ± 18%	-7% ± 26%	0.640136	-3% ± 20%	-2% ± 24%	0.990564	Neither	68 ± 21	70 ± 25	0.806489	77 ± 21	77 ± 31	0.999346	Neither	64 ± 18	61 ± 20	0.615489	74 ± 22	69 ± 18	0.543066	Neither
Serum Vitamin D (ng/mL)		31% ± 30%	14% ± 25%	0.0328213	29% ± 39%	55% ± 69%	0.342722	Prunes	35 ± 12	35 ± 9	0.92465	41 ± 18	29 ± 10	0.0168045	No Prunes	43 ± 13	39 ± 12	0.280475	51 ± 21	40 ± 7	0.0266844	No Prunes
Exercise (minutes/week)	Exercise	25% ± 75%	87% ± 351%	0.443956	-2% ± 64%	7% ± 80%	0.767483	Neither	200 ± 130	250 ± 150	0.282977	270 ± 160	210 ± 150	0.361372	Neither	250 ± 200	330 ± 340	0.334643	260 ± 150	210 ± 150	0.397344	Neither
Body Mass Index (BMI)	Body Composition	1% ± 3%	0% ± 4%	0.362474	0% ± 4%	-1% ± 6%	0.673792	Neither	27 ± 4	25 ± 4	0.157031	24 ± 3	28 ± 3	0.007057	No Prunes	27 ± 4	25 ± 3	0.0860861	24 ± 3	27 ± 3	0.00637732	No Prunes
Fat Mass Index (FMI)		1% ± 7%	1% ± 4%	0.768994	1% ± 6%	3% ± 4%	0.306652	Neither	11 ± 3	11 ± 3	0.712213	9.6 ± 2.9	11 ± 2	0.0555617	Neither	11 ± 3	10 ± 2	0.176671	9.4 ± 2.8	12 ± 2	0.0364101	No Prunes
Lean Mass Index (LMI)		-1% ± 4%	-2% ± 4%	0.695693	1% ± 3%	-1% ± 2%	0.0298103	No Prunes	14 ± 1	14 ± 2	0.979006	13 ± 1	14 ± 1	0.00862226	No Prunes	14 ± 1	13 ± 1	0.084562	13 ± 1	15 ± 1	0.0103151	No Prunes
Android region % fat		2% ± 6%	3% ± 7%	0.483798	0% ± 8%	2% ± 5%	0.515904	Neither	40 ± 8	39 ± 10	0.57604	38 ± 10	43 ± 8	0.163419	Neither	42 ± 8	39 ± 11	0.391983	37 ± 10	45 ± 8	0.046538	No Prunes
Gynoid region % fat		1% ± 4%	2% ± 4%	0.662098	0% ± 5%	2% ± 3%	0.180069	Neither	45 ± 4	44 ± 6	0.462066	44 ± 5	45 ± 4	0.427176	Neither	45 ± 4	45 ± 5	0.633965	44 ± 5	45 ± 2	0.541998	Neither
Android/gynoid ratio of region % fat		1% ± 6%	1% ± 5%	0.618757	0% ± 6%	0% ± 5%	0.995831	Neither	0.9 ± 0.15	0.89 ± 0.21	0.773627	0.85 ± 0.15	0.94 ± 0.19	0.210512	Neither	0.92 ± 0.15	0.87 ± 0.21	0.451525	0.84 ± 0.16	1 ± 0.1	0.0264591	No Prunes
Visceral adipose tissue mass (kg)		6% ± 16%	8% ± 11%	0.563078	2% ± 15%	5% ± 8%	0.423989	Neither	660 ± 360	610 ± 300	0.539658	520 ± 260	660 ± 230	0.122865	Neither	700 ± 350	580 ± 240	0.165021	500 ± 270	760 ± 260	0.0478846	No Prunes
Alanine aminotransferase (units/L)	Serum	0% ± 32%	-1% ± 36%	0.919157	7% ± 41%	3% ± 30%	0.731062	Neither	18 ± 7	19 ± 13	0.722268	15 ± 5	17 ± 5	0.291701	Neither	17 ± 5	18 ± 7	0.930176	15 ± 7	17 ± 5	0.406011	Neither
Alkaline phosphatase (units/L)		1% ± 16%	0% ± 11%	0.763598	2% ± 14%	1% ± 9%	0.701507	Neither	70 ± 13	66 ± 15	0.378718	63 ± 12	77 ± 18	0.0581589	Neither	70 ± 12	65 ± 16	0.247126	64 ± 12	77 ± 19	0.0841409	Neither
Aspartate aminotransferase (units/L)		-1% ± 20%	-6% ± 21%	0.443408	3% ± 21%	8% ± 20%	0.544699	Neither	20 ± 4	19 ± 4	0.79645	17 ± 4	18 ± 3	0.367911	Neither	19 ± 5	18 ± 4	0.198433	17 ± 4	20 ± 3	0.0701514	Neither
Uric acid (mg/dL)		2% ± 14%	-6% ± 13%	0.0660156	0% ± 13%	-5% ± 11%	0.295369	Neither	4.6 ± 0.9	4.7 ± 1	0.664618	4.2 ± 1.2	5.1 ± 0.7	0.0189331	No Prunes	4.8 ± 1	4.4 ± 0.9	0.190249	4.2 ± 1.1	4.8 ± 1	0.137032	Neither
Blood urea nitrogen (mg/dL)		6% ± 27%	1% ± 21%	0.460904	7% ± 24%	-4% ± 8%	0.0356465	No Prunes	16 ± 4	16 ± 4	0.61981	16 ± 5	16 ± 2	0.859257	Neither	16 ± 5	16 ± 4	0.854304	17 ± 4	16 ± 2	0.143414	Neither
Creatinine (mg/dL)		1% ± 12%	-4% ± 8%	0.103891	0% ± 10%	-5% ± 9%	0.183252	Neither	0.8 ± 0.12	0.77 ± 0.11	0.434615	0.8 ± 0.11	0.83 ± 0.15	0.590429	Neither	0.8 ± 0.12	0.74 ± 0.09	0.0528303	0.79 ± 0.07	0.78 ± 0.13	0.876784	Neither
Blood Urea Nitrogen to Creatinine Ratio		12% ± 35%	6% ± 23%	0.549379	5% ± 28%	10% ± 11%	0.650889	Neither	19 ± 5	21 ± 4	0.336049	20 ± 6	20 ± 4	0.719494	Neither	21 ± 7	22 ± 3	0.759243	22 ± 5	22 ± 6	0.895463	Neither
Calcium (mg/dL)		0% ± 4%	0% ± 4%	0.683751	33% ± 178%	0% ± 3%	0.336775	Neither	9.4 ± 0.3	9.3 ± 0.3	0.515145	9.3 ± 0.2	9.4 ± 0.2	0.647982	Neither	9.3 ± 0.4	9.3 ± 0.3	0.751371	12 ± 17	9.4 ± 0.3	0.342867	Neither
Phosphorous (mg/dL)		0% ± 11%	2% ± 13%	0.681988	-2% ± 10%	-1% ± 9%	0.837938	Neither	3.7 ± 0.3	3.6 ± 0.4	0.625032	3.9 ± 0.4	3.7 ± 0.3	0.119926	Neither	3.7 ± 0.4	3.7 ± 0.4	0.963273	3.7 ± 0.4	3.6 ± 0.3	0.396085	Neither
Potassium (mmol/L)		-5% ± 7%	-7% ± 9%	0.473369	-3% ± 8%	1% ± 4%	0.0550621	Neither	4.4 ± 0.4	4.4 ± 0.4	0.865145	4.3 ± 0.3	4.2 ± 0.3	0.717795	Neither	4.2 ± 0.2	4.1 ± 0.2	0.236208	4.1 ± 0.2	4.3 ± 0.3	0.117299	Neither
Sodium (mmol/L)		0% ± 2%	0% ± 1%	0.967647	0% ± 1%	0% ± 1%	0.646886	Neither	140 ± 0	140 ± 0	0.483053	140 ± 0	140 ± 0	0.191984	Neither	140 ± 0	140 ± 0	0.656166	140 ± 0	140 ± 0	0.437225	Neither
Glucose (mg/dL)		3% ± 10%	4% ± 12%	0.782147	1% ± 9%	0% ± 5%	0.66107	Neither	92 ± 7	92 ± 8	0.874795	89 ± 9	100 ± 10	0.000780594	No Prunes	95 ± 11	95 ± 5	0.902618	89 ± 8	100 ± 6	0.000819816	No Prunes
Insulin (μIU/mL)		13% ± 35%	29% ± 65%	0.319667	40% ± 105%	18% ± 46%	0.3933	Neither	8.1 ± 6.3	6.2 ± 3.5	0.162133	5.6 ± 3.7	11 ± 6	0.0496488	No Prunes	9.2 ± 8.4	6.6 ± 2.5	0.120046	7.1 ± 6.1	12 ± 7	0.118517	Neither
Homeostatic Model Assessment of Insulin Resistance		18% ± 44%	35% ± 77%	0.369315	41% ± 119%	19% ± 50%	0.459109	Neither	1.9 ± 1.6	1.4 ± 0.9	0.19316	1.3 ± 0.9	2.6 ± 1.5	0.0392173	No Prunes	2.3 ± 2.5	1.6 ± 0.6	0.15063	1.6 ± 1.6	2.9 ± 1.7	0.083689	Neither
Cholesterol (mg/dL)		1% ± 11%	6% ± 14%	0.17199	1% ± 13%	7% ± 12%	0.200895	Neither	200 ± 30	200 ± 40	0.923166	210 ± 30	200 ± 10	0.507449	Neither	200 ± 40	210 ± 40	0.339889	210 ± 30	220 ± 30	0.387513	Neither
High density lipoproteins (mg/dL)		3% ± 13%	-3% ± 10%	0.0713093	3% ± 9%	6% ± 14%	0.538049	Neither	63 ± 14	73 ± 16	0.0341557	66 ± 14	68 ± 19	0.850055	Prunes	64 ± 16	70 ± 13	0.146769	69 ± 14	70 ± 14	0.847753	Neither
Low density lipoproteins (mg/dL)		6% ± 24%	13% ± 24%	0.327731	-1% ± 17%	12% ± 18%	0.104465	Neither	110 ± 30	110 ± 30	0.422303	120 ± 30	110 ± 20	0.243232	Neither	120 ± 30	120 ± 40	0.944	120 ± 30	130 ± 30	0.504684	Neither
Triglycerides (mg/dL)		9% ± 40%	26% ± 36%	0.131328	6% ± 32%	-10% ± 15%	0.0523525	Neither	96 ± 40	91 ± 54	0.713012	91 ± 45	110 ± 40	0.251517	Neither	100 ± 40	98 ± 45	0.772145	90 ± 44	98 ± 39	0.614612	Neither
3-day average daily kcal	Dietary Intake	3% ± 24%	17% ± 42%	0.245673	0% ± 23%	-7% ± 15%	0.334629	Neither	1700 ± 400	1800 ± 600	0.801447	1700 ± 400	1900 ± 300	0.0860892	Neither	1800 ± 500	2000 ± 700	0.373052	1700 ± 500	1800 ± 400	0.569397	Neither
kcals from carbohydrates (%)		10% ± 19%	12% ± 26%	0.716936	13% ± 39%	6% ± 11%	0.435205	Neither	46 ± 6	43 ± 6	0.171302	44 ± 10	42 ± 6	0.572996	Neither	49 ± 7	49 ± 10	0.81439	47 ± 8	44 ± 7	0.407182	Neither
kcals from fat (%)		-8% ± 19%	-6% ± 22%	0.784563	-4% ± 25%	-5% ± 15%	0.855743	Neither	36 ± 7	36 ± 6	0.66798	37 ± 8	37 ± 4	0.819697	Neither	33 ± 7	33 ± 7	0.825332	34 ± 7	35 ± 7	0.618341	Neither
kcals from protein (%)		0% ± 26%	2% ± 31%	0.795225	3% ± 25%	-3% ± 16%	0.49557	Neither	17 ± 3	16 ± 3	0.670157	17 ± 4	18 ± 2	0.451385	Neither	16 ± 3	16 ± 6	0.859916	16 ± 4	17 ± 4	0.563842	Neither
Carbohydrates (g)		13% ± 34%	36% ± 76%	0.262318	14% ± 50%	-2% ± 16%	0.154437	Neither	210 ± 60	190 ± 50	0.411491	190 ± 60	210 ± 40	0.45468	Neither	230 ± 70	260 ± 130	0.417383	210 ± 70	200 ± 60	0.89454	Neither
Fiber (g)		11% ± 37%	51% ± 112%	0.166182	21% ± 70%	8% ± 27%	0.432522	Neither	22 ± 10	20 ± 8	0.411658	21 ± 8	19 ± 5	0.450727	Neither	23 ± 10	27 ± 15	0.331175	23 ± 10	20 ± 4	0.168235	Neither
Sugar (g)		20% ± 51%	56% ± 120%	0.252339	25% ± 82%	8% ± 52%	0.483126	Neither	84 ± 36	79 ± 35	0.645607	78 ± 37	74 ± 35	0.778042	Neither	95 ± 39	110 ± 80	0.330067	82 ± 36	70 ± 18	0.195445	Neither
Fat (g)		-5% ± 30%	8% ± 39%	0.257276	-4% ± 31%	-11% ± 26%	0.553697	Neither	71 ± 24	74 ± 29	0.722969	72 ± 25	81 ± 16	0.189171	Neither	67 ± 25	72 ± 24	0.490914	66 ± 23	73 ± 26	0.465224	Neither
Saturated fat (g)		-5% ± 42%	4% ± 41%	0.50537	-10% ± 33%	5% ± 53%	0.435916	Neither	22 ± 8	24 ± 12	0.544792	24 ± 10	25 ± 5	0.471223	Neither	21 ± 9	22 ± 9	0.637226	20 ± 8	26 ± 11	0.153125	Neither
Monounsaturated fat (g)		-1% ± 44%	13% ± 53%	0.358855	9% ± 57%	-19% ± 39%	0.12392	Neither	22 ± 10	22 ± 11	0.977394	22 ± 10	29 ± 10	0.0798464	Neither	20 ± 9	21 ± 11	0.734543	20 ± 9	21 ± 8	0.619519	Neither
Mono Unsaturated Fatty Acid 18:1 (MFA 18:1): oleic acid (g)		0% ± 50%	23% ± 69%	0.243751	12% ± 72%	-19% ± 42%	0.14873	Neither	19 ± 9	18 ± 9	0.743278	19 ± 10	26 ± 9	0.0670492	Neither	17 ± 8	19 ± 10	0.524127	16 ± 8	19 ± 7	0.377425	Neither
Polyunsatured fat (g)		10% ± 56%	45% ± 150%	0.360368	13% ± 53%	-18% ± 46%	0.128757	Neither	12 ± 5	13 ± 9	0.719922	12 ± 6	15 ± 5	0.174807	Neither	12 ± 6	13 ± 8	0.87884	12 ± 6	11 ± 5	0.618631	Neither
Poly Unsaturated Fatty Acid 18:2, Linoleic (g)		12% ± 69%	58% ± 173%	0.311215	13% ± 62%	-21% ± 58%	0.168244	Neither	9.8 ± 4.2	10 ± 6	0.779092	9.1 ± 4.7	13 ± 5	0.0668402	Neither	9.8 ± 5.5	10 ± 7	0.826997	8.7 ± 5.2	8.8 ± 4.1	0.967736	Neither
Poly Unsaturated Fatty Acid 18:3, linolenic (g)		19% ± 77%	28% ± 111%	0.763567	44% ± 165%	-1% ± 56%	0.244654	Neither	1.2 ± 0.8	1.5 ± 1.8	0.465302	1.3 ± 1.6	1 ± 0.4	0.344571	Neither	1.1 ± 0.7	1.5 ± 1.8	0.40942	1.2 ± 1.2	0.88 ± 0.46	0.225073	Neither
Poly Unsaturated Fatty Acid 20:5: Eicosapentaenoic acid (g)		250% ± 601%	37% ± 139%	0.0866768	102% ± 320%	355% ± 757%	0.357951	Neither	0.021 ± 0.043	0.035 ± 0.057	0.350378	0.077 ± 0.14	0.01 ± 0.006	0.0192852	No Prunes	0.023 ± 0.042	0.039 ± 0.077	0.427931	0.024 ± 0.039	0.025 ± 0.045	0.936555	Neither
Poly Unsaturated Fatty Acid 22:6, Docosahexaenoic Acid (g)		103% ± 211%	97% ± 305%	0.945719	114% ± 433%	251% ± 664%	0.577095	Neither	0.059 ± 0.118	0.084 ± 0.143	0.523199	0.16 ± 0.26	0.033 ± 0.025	0.0197707	No Prunes	0.059 ± 0.11	0.091 ± 0.156	0.463682	0.059 ± 0.097	0.054 ± 0.082	0.876921	Neither
Total cholesterol (mg)		5% ± 62%	27% ± 77%	0.325196	-7% ± 54%	3% ± 29%	0.491054	Neither	230 ± 120	270 ± 120	0.304192	240 ± 90	290 ± 90	0.225098	Neither	220 ± 100	280 ± 150	0.161761	210 ± 130	290 ± 90	0.0570591	Neither
Protein (g)		0% ± 22%	14% ± 32%	0.126815	3% ± 37%	-10% ± 17%	0.17765	Neither	73 ± 19	71 ± 19	0.779173	73 ± 22	87 ± 14	0.0458138	No Prunes	71 ± 18	76 ± 20	0.489177	70 ± 21	78 ± 17	0.261797	Neither
Cystine (mg)		19% ± 65%	32% ± 52%	0.456388	6% ± 59%	-11% ± 23%	0.240069	Neither	490 ± 220	460 ± 250	0.697631	490 ± 160	670 ± 220	0.0386589	No Prunes	520 ± 190	570 ± 240	0.464322	460 ± 240	570 ± 140	0.122111	Neither
Histidine (mg)		28% ± 123%	52% ± 64%	0.378031	-1% ± 57%	-14% ± 24%	0.35742	Neither	1100 ± 500	930 ± 590	0.322601	1200 ± 400	1500 ± 500	0.146793	Neither	1100 ± 400	1300 ± 700	0.302162	1000 ± 600	1300 ± 500	0.245704	Neither
Isoleucine (mg)		29% ± 124%	45% ± 62%	0.575861	-2% ± 50%	-16% ± 22%	0.272183	Neither	1800 ± 800	1600 ± 1000	0.413312	1900 ± 600	2400 ± 800	0.0768843	Neither	1800 ± 700	2100 ± 1000	0.4339	1700 ± 900	1900 ± 600	0.296114	Neither
Leucine (mg)		28% ± 127%	41% ± 58%	0.63327	-1% ± 56%	-13% ± 23%	0.418588	Neither	3100 ± 1500	2700 ± 1700	0.375285	3300 ± 1000	4200 ± 1300	0.0972211	Neither	3200 ± 1200	3500 ± 1700	0.502902	2900 ± 1600	3500 ± 1000	0.216071	Neither
Lysine (mg)		36% ± 157%	48% ± 69%	0.716365	-7% ± 54%	-17% ± 23%	0.442048	Neither	2700 ± 1400	2300 ± 1500	0.360492	3000 ± 1000	3700 ± 1300	0.164218	Neither	2700 ± 1200	3100 ± 1700	0.447329	2400 ± 1500	3000 ± 1100	0.285514	Neither
Methionine (mg)		35% ± 152%	42% ± 65%	0.823499	-4% ± 55%	-16% ± 24%	0.387403	Neither	890 ± 450	790 ± 510	0.475285	980 ± 320	1200 ± 400	0.123792	Neither	910 ± 370	1000 ± 500	0.449912	830 ± 510	980 ± 310	0.315269	Neither
Phenylalanine (mg)		24% ± 107%	38% ± 53%	0.548835	-2% ± 48%	-12% ± 23%	0.450202	Neither	1800 ± 800	1600 ± 900	0.409906	1900 ± 600	2400 ± 700	0.067871	Neither	1800 ± 700	2000 ± 900	0.455353	1600 ± 800	2000 ± 500	0.138862	Neither
Threonine (mg)		37% ± 164%	45% ± 58%	0.792714	-3% ± 53%	-13% ± 23%	0.469104	Neither	1500 ± 700	1300 ± 900	0.407268	1700 ± 500	2100 ± 700	0.155494	Neither	1600 ± 600	1800 ± 900	0.386595	1400 ± 800	1700 ± 500	0.26794	Neither
Tryptophan (mg)		28% ± 117%	49% ± 56%	0.416394	-5% ± 43%	-11% ± 18%	0.546851	Neither	460 ± 190	390 ± 260	0.331959	490 ± 160	600 ± 170	0.126004	Neither	490 ± 180	550 ± 270	0.40136	430 ± 230	520 ± 140	0.190321	Neither
Tyrosine (mg)		29% ± 129%	46% ± 63%	0.560998	-3% ± 50%	-16% ± 22%	0.332871	Neither	1400 ± 700	1200 ± 800	0.341159	1500 ± 500	1900 ± 600	0.0843939	Neither	1400 ± 600	1600 ± 800	0.518678	1300 ± 700	1600 ± 400	0.234261	Neither
Valine (mg)		25% ± 105%	39% ± 56%	0.556571	-3% ± 48%	-15% ± 23%	0.328763	Neither	2100 ± 1100	1900 ± 1100	0.454521	2200 ± 700	2900 ± 900	0.062655	Neither	2200 ± 900	2400 ± 1100	0.473539	1900 ± 1000	2300 ± 600	0.198885	Neither
Phenolic Food Frequency Questionaire Score		54% ± 66%	33% ± 40%	0.185775	0% ± 38%	-10% ± 26%	0.392114	Neither	7.9 ± 2.9	9.6 ± 3.1	0.0708254	9.2 ± 3.6	8.4 ± 3.6	0.616934	Neither	11 ± 4	12 ± 3	0.249418	8.3 ± 3.5	7.3 ± 3.9	0.542701	Neither
Alcohol intake (g)		1099% ± 3856%	-71% ± 31%	0.27681	82% ± 327%	-20% ± 68%	0.316371	Neither	4.3 ± 6.9	11 ± 19	0.128939	6 ± 9.3	8.7 ± 6.3	0.330602	Neither	5.1 ± 7.6	4.9 ± 8.1	0.96506	7.7 ± 12.6	7.1 ± 10	0.892422	Neither
kcals from alcohol (%)		506% ± 1631%	-64% ± 43%	0.214089	86% ± 328%	-4% ± 85%	0.381751	Neither	1.7 ± 2.7	3.9 ± 4.8	0.082783	2.8 ± 4.8	3.1 ± 2.4	0.788402	Neither	1.9 ± 2.9	1.9 ± 2.9	0.921683	3.1 ± 5.4	3.2 ± 4.9	0.971618	Neither
Beta carotene (µg)		176% ± 553%	153% ± 306%	0.855624	249% ± 860%	432% ± 1002%	0.635051	Neither	4300 ± 5800	5500 ± 5600	0.468646	4200 ± 3700	3500 ± 3700	0.638761	Neither	4800 ± 6500	4400 ± 4200	0.793015	4300 ± 3800	4200 ± 4500	0.942278	Neither
Vitamin A (retinol equivalents)		76% ± 173%	37% ± 94%	0.32292	5% ± 45%	104% ± 249%	0.267356	Neither	1100 ± 1200	1200 ± 1000	0.795342	1200 ± 800	1000 ± 600	0.430821	Neither	1200 ± 1300	1200 ± 800	0.820558	1200 ± 800	1100 ± 800	0.806944	Neither
Thiamin (Vitamin B1, mg)		3% ± 38%	13% ± 38%	0.387711	19% ± 87%	12% ± 47%	0.772109	Neither	1.8 ± 3.9	1 ± 0.4	0.279531	1 ± 0.4	1.3 ± 0.4	0.0885306	Neither	2 ± 4.6	1.1 ± 0.5	0.318216	1.1 ± 0.6	1.4 ± 0.4	0.195902	Neither
Riboflavin (Vitamin B2, mg)		-1% ± 34%	21% ± 49%	0.114298	5% ± 31%	0% ± 26%	0.66015	Neither	2.4 ± 3.9	1.6 ± 0.5	0.277166	1.5 ± 0.5	1.9 ± 0.4	0.0135311	No Prunes	2.5 ± 4.7	1.8 ± 0.5	0.40897	1.5 ± 0.5	1.9 ± 0.3	0.00492536	No Prunes
Niacin (Vitamin B3, mg)		11% ± 60%	39% ± 60%	0.13284	20% ± 61%	6% ± 46%	0.505851	Neither	19 ± 16	14 ± 6	0.0993546	15 ± 6	19 ± 7	0.128258	Neither	21 ± 22	18 ± 8	0.543623	16 ± 8	19 ± 5	0.168934	Neither
Pantothenic acid (Vitamin B5, mg)		12% ± 64%	30% ± 62%	0.345867	3% ± 43%	-16% ± 18%	0.0853806	Neither	7.1 ± 14.9	3.8 ± 1.3	0.244835	3.7 ± 1.3	5.3 ± 1.4	0.00967569	No Prunes	7.9 ± 18.9	4.7 ± 2.1	0.344013	3.3 ± 1.4	4.3 ± 1	0.0311195	No Prunes
Vitamin B6 (mg)		5% ± 37%	36% ± 65%	0.0874509	16% ± 72%	11% ± 46%	0.822947	Neither	2.2 ± 3.8	1.3 ± 0.5	0.206667	1.5 ± 0.7	1.6 ± 0.5	0.803449	Neither	2.3 ± 4.7	1.6 ± 0.7	0.415529	1.4 ± 0.5	1.6 ± 0.6	0.361402	Neither
Biotin (Vitamin B7, µg)		35% ± 119%	15% ± 78%	0.49241	53% ± 155%	-8% ± 72%	0.134992	Neither	17 ± 20	15 ± 10	0.592923	20 ± 23	24 ± 12	0.448727	Neither	19 ± 22	14 ± 9	0.286264	18 ± 16	18 ± 10	0.994379	Neither
Folate (Vitamin B9, µg)		10% ± 44%	23% ± 41%	0.307585	20% ± 60%	24% ± 62%	0.878107	Neither	320 ± 190	250 ± 90	0.114301	290 ± 150	320 ± 80	0.580556	Neither	330 ± 190	300 ± 120	0.489146	310 ± 150	360 ± 110	0.380175	Neither
Vitamin B12 (µg)		1% ± 79%	7% ± 64%	0.790268	8% ± 81%	22% ± 53%	0.561523	Neither	4.1 ± 4.1	3.4 ± 1.8	0.395342	3.5 ± 1.9	3.2 ± 1	0.536658	Neither	3.9 ± 4.7	2.8 ± 1.4	0.26044	3.8 ± 3.9	3.6 ± 1.4	0.879551	Neither
Vitamin C (mg)		24% ± 165%	6% ± 59%	0.607898	21% ± 69%	32% ± 98%	0.75423	Neither	140 ± 180	86 ± 27	0.107795	110 ± 70	71 ± 45	0.0741207	Neither	120 ± 200	87 ± 51	0.393726	100 ± 50	64 ± 34	0.0247749	No Prunes
Vitamin D (µg)		41% ± 110%	21% ± 72%	0.474827	7619% ± 36800%	179% ± 326%	0.332337	Neither	4 ± 5.1	3.3 ± 2	0.507628	4.2 ± 5.8	3.2 ± 2	0.454916	Neither	3.8 ± 3.7	3.5 ± 2.9	0.776991	2000 ± 9800	5 ± 2.9	0.327588	Neither
Alpha-Tocopherol (mg)		-6% ± 48%	34% ± 77%	0.070834	34% ± 107%	-1% ± 63%	0.254923	Neither	9.3 ± 8.3	6.7 ± 4.5	0.163315	7.3 ± 4.9	8.3 ± 4.7	0.608151	Neither	7.4 ± 5.4	7.7 ± 5.8	0.85813	8.4 ± 5.4	6.5 ± 1.8	0.133508	Neither
Vitamin E (mg)		334% ± 1623%	519% ± 994%	0.649176	345% ± 996%	516% ± 630%	0.595536	Neither	11 ± 40	1.6 ± 3.1	0.228242	2.5 ± 4.9	1.2 ± 2.3	0.278096	Neither	11 ± 53	1.4 ± 2.3	0.335019	2.6 ± 4.1	1.4 ± 1.4	0.235087	Neither
Vitamin K (µg)		38% ± 99%	183% ± 286%	0.059101	62% ± 130%	41% ± 218%	0.793036	Neither	200 ± 240	210 ± 430	0.87792	150 ± 120	170 ± 210	0.824371	Neither	200 ± 270	190 ± 180	0.897722	200 ± 230	91 ± 66	0.0506142	Neither
Calcium (mg)		7% ± 66%	4% ± 23%	0.79955	26% ± 91%	-10% ± 42%	0.136354	Neither	910 ± 470	840 ± 260	0.535967	810 ± 360	950 ± 230	0.21417	Neither	900 ± 440	830 ± 270	0.539415	990 ± 1140	800 ± 190	0.415148	Neither
Chromium (mg)		129% ± 166%	295% ± 609%	0.300991	43% ± 118%	-20% ± 62%	0.0608595	Neither	0.052 ± 0.039	0.042 ± 0.03	0.328123	0.04 ± 0.02	0.071 ± 0.031	0.0185979	No Prunes	0.096 ± 0.066	0.13 ± 0.19	0.463302	0.042 ± 0.028	0.046 ± 0.028	0.699418	Neither
Copper (mg)		-1% ± 42%	20% ± 52%	0.188196	14% ± 66%	2% ± 49%	0.578659	Neither	1.1 ± 0.6	1.1 ± 0.5	0.896485	1 ± 0.5	1 ± 0.3	0.962279	Neither	1.1 ± 0.6	1.3 ± 0.8	0.416867	1.1 ± 0.5	0.91 ± 0.26	0.268164	Neither
Iron (mg)		10% ± 53%	2% ± 30%	0.511101	11% ± 41%	7% ± 34%	0.769726	Neither	13 ± 6	11 ± 3	0.292634	11 ± 4	12 ± 2	0.3307	Neither	13 ± 8	11 ± 4	0.202899	12 ± 5	13 ± 3	0.817435	Neither
Magnesium (mg)		-1% ± 36%	25% ± 53%	0.0816466	33% ± 110%	-3% ± 38%	0.170293	Neither	290 ± 150	250 ± 110	0.277724	240 ± 110	280 ± 80	0.216869	Neither	270 ± 150	290 ± 130	0.625761	280 ± 110	250 ± 40	0.4159	Neither
Manganese (mg)		3% ± 49%	15% ± 55%	0.492488	18% ± 120%	-7% ± 43%	0.370151	Neither	5.4 ± 15.2	2.8 ± 1.7	0.368527	2.5 ± 1.7	2.6 ± 0.8	0.76748	Neither	2.7 ± 1.9	3.2 ± 1.8	0.390612	2.4 ± 1.1	2.3 ± 1.2	0.852858	Neither
Molybdenum (µg)		37% ± 113%	73% ± 214%	0.545109	128% ± 273%	279% ± 624%	0.499966	Neither	20 ± 26	18 ± 19	0.794512	14 ± 11	12 ± 11	0.550769	Neither	20 ± 22	16 ± 15	0.547338	18 ± 16	15 ± 9	0.556396	Neither
Phosphorous (mg)		1% ± 28%	17% ± 39%	0.141871	23% ± 86%	0% ± 50%	0.353197	Neither	1000 ± 400	1000 ± 390	0.795749	960 ± 360	1200 ± 300	0.0515915	Neither	1000 ± 400	1100 ± 400	0.542466	1100 ± 800	1100 ± 200	0.853998	Neither
Potassium (mg)		7% ± 36%	40% ± 86%	0.14607	23% ± 59%	-9% ± 26%	0.0415571	No Prunes	2600 ± 1200	2400 ± 800	0.304676	2400 ± 900	2800 ± 700	0.136106	Neither	2700 ± 1200	3100 ± 1600	0.422969	2600 ± 900	2500 ± 400	0.706235	Neither
Selenium (µg)		1% ± 44%	22% ± 54%	0.198006	12% ± 70%	27% ± 85%	0.657917	Neither	90 ± 67	98 ± 117	0.772447	73 ± 27	85 ± 24	0.237255	Neither	74 ± 26	81 ± 26	0.391801	79 ± 75	92 ± 29	0.465269	Neither
Sodium (mg)		7% ± 39%	3% ± 33%	0.695652	10% ± 42%	6% ± 34%	0.817802	Neither	2400 ± 700	2500 ± 800	0.613901	2300 ± 800	2500 ± 600	0.35258	Neither	2500 ± 600	2400 ± 800	0.670241	2400 ± 900	2800 ± 1300	0.499417	Neither
Zinc (mg)		7% ± 57%	11% ± 42%	0.762387	24% ± 125%	-2% ± 36%	0.354228	Neither	8.6 ± 3.9	8 ± 3.3	0.55559	7.8 ± 3.5	9.1 ± 2.6	0.262018	Neither	8.8 ± 6.1	7.9 ± 2.6	0.488643	7.5 ± 2.7	8.2 ± 1.4	0.336861	Neither
