# Supplementary material for: Gut microbes differ in postmenopausal women responding to prunes to maintain hip bone mineral density
Source: Front Nutr. 2024 Apr 18;11:1389638. doi: 10.3389/fnut.2024.1389638 (PMC11067506; doi:10.3389/fnut.2024.1389638)
Supplement: Supplementary file 2 [file Table_2.XLSX]

## Sheet: Sheet1
Supplemental Table S2: ANCOM-BC identifies significantly difference taxa in responders compared to non-responders at baseline and 12 months
Order	Family	Genus	Species	Taxonomic Level	Timepoint	Log Fold Change	Standard Error	W	p	FDR-adjusted p	Non-responder Mean Log Count	Responder Mean Log Count
Oscillospirales	Oscillospiraceae	NA	NA	Family	Baseline	0.657008	0.205106	3.20326	0.00135881	0.0601603	6.62133	7.59057
Clostridia_UCG-014	Clostridia_UCG-014	NA	NA	Family	Baseline	1.81794	0.58659	3.09917	0.00194066	0.0601603	3.5812	5.96603
Oscillospirales	Oscillospiraceae	NK4A214_group	NA	Genus	Baseline	2.84075	0.568625	4.99583	5.85818e-07	9.666e-05	1.15129	5.65533
Peptococcales	Peptococcaceae	uncultured	uncultured_bacterium	Species	Baseline	1.31797	0.352529	3.73862	0.000185032	0.0490334	0	1.90333
Oscillospirales	Oscillospiraceae	UCG-002	uncultured_organism	Species	Baseline	2.01589	0.598211	3.36987	0.000752042	0.0996455	0	4.27531
Clostridia_UCG-014	Clostridia_UCG-014	NA	NA	Family	Month 12	2.20813	0.605634	3.64599	0.000266366	0.0095607	3.15131	5.8662
Rhodospirillales	uncultured	NA	NA	Family	Month 12	-1.65231	0.459582	-3.59524	0.000324092	0.0095607	0.549306	0
Oscillospirales	Oscillospiraceae	NA	NA	Family	Month 12	0.554771	0.17211	3.22335	0.00126703	0.020904	6.58961	7.35699
Oscillospirales	UCG-010	NA	NA	Family	Month 12	1.49462	0.468369	3.19112	0.00141722	0.020904	1.60944	4.44562
Lachnospirales	Lachnospiraceae	Sellimonas	NA	Genus	Month 12	-2.04285	0.440209	-4.64064	3.47333e-06	0.000562679	2.39375	0
Oscillospirales	Oscillospiraceae	NK4A214_group	NA	Genus	Month 12	2.19807	0.507228	4.3335	1.46757e-05	0.00118873	3.14578	5.0593
Lachnospirales	Lachnospiraceae	Lachnospiraceae_FCS020_group	NA	Genus	Month 12	1.69942	0.408605	4.15908	3.19534e-05	0.00172548	3.04339	4.80399
Clostridia_UCG-014	Clostridia_UCG-014	Clostridia_UCG-014	NA	Genus	Month 12	2.27162	0.623027	3.64611	0.00026624	0.0107827	3.15131	5.8662
Lachnospirales	Lachnospiraceae	Coprococcus	NA	Genus	Month 12	1.79739	0.513926	3.49737	0.000469864	0.0130407	6.01113	6.71411
Rhodospirillales	uncultured	uncultured	NA	Genus	Month 12	-1.58882	0.455246	-3.49002	0.000482989	0.0130407	0.549306	0
Oscillospirales	Oscillospiraceae	UCG-003	NA	Genus	Month 12	1.77048	0.516263	3.42942	0.000604875	0.0139985	0	4.05506
Oscillospirales	Oscillospiraceae	UCG-002	NA	Genus	Month 12	1.73117	0.527852	3.27964	0.00103938	0.0210474	4.89353	6.28319
Oscillospirales	UCG-010	UCG-010	NA	Genus	Month 12	1.55811	0.496819	3.13618	0.00171165	0.0308097	1.60944	4.44562
Coriobacteriales	Eggerthellaceae	Senegalimassilia	NA	Genus	Month 12	1.80636	0.639122	2.82632	0.00470862	0.0693452	0	0
Lachnospirales	Lachnospiraceae	Moryella	NA	Genus	Month 12	0.888288	0.31213	2.84589	0.00442874	0.0693452	0	2.52493
Lachnospirales	Lachnospiraceae	Sellimonas	uncultured_bacterium	Species	Month 12	-1.89209	0.408606	-4.63061	3.64592e-06	0.000958876	2.13833	0
Lachnospirales	Lachnospiraceae	Lachnoclostridium	[Clostridium]_scindens	Species	Month 12	-1.96108	0.459314	-4.26958	1.9584e-05	0.00237942	2.63906	0
Oscillospirales	Oscillospiraceae	UCG-002	uncultured_organism	Species	Month 12	2.44897	0.583615	4.19621	2.71417e-05	0.00237942	0	5.06447
Oscillospirales	Oscillospiraceae	UCG-003	uncultured_organism	Species	Month 12	1.8566	0.499291	3.71847	0.000200433	0.011481	0	3.96004
Lachnospirales	Lachnospiraceae	Lachnospiraceae_FCS020_group	uncultured_organism	Species	Month 12	1.98378	0.536611	3.69688	0.000218269	0.011481	0	4.13972
Rhodospirillales	uncultured	uncultured	gut_metagenome	Species	Month 12	-1.34953	0.406404	-3.32066	0.000898046	0.0393644	0	0
Lachnospirales	Lachnospiraceae	Lachnoclostridium	[Clostridium]_glycyrrhizinilyticum	Species	Month 12	-1.0594	0.34058	-3.11058	0.00186721	0.0701539	0	0
